# Supplementary material for: Discovery of Novel Chinese Medicine Compounds Targeting 3CL Protease by Virtual Screening and Molecular Dynamics Simulation
Source: Molecules. 2023 Jan 17;28(3):937. doi: 10.3390/molecules28030937 (PMC9921503; doi:10.3390/molecules28030937)
Supplement: Supplementary file 1 [file molecules-28-00937-s001.zip]

Archive with 1 entries (1 files):
- molecules-2036381-supplementary.pdf
